# Supplementary material for: Sleep Habits in Pairs of Japanese High School Students and Their Mothers in Summer and Autumn
Source: Clocks Sleep. 2022 Sep 28;4(4):520–34. doi: 10.3390/clockssleep4040041 (PMC9589961; doi:10.3390/clockssleep4040041)
Supplement: Supplementary file 1 [file clockssleep-04-00041-s001.zip]

Archive with 1 entries (1 files):
- clockssleep-1886387-supplementary.pdf
